# Supplementary material for: Activation of a Bacterial Mechanosensitive Channel, MscL, Underlies the Membrane Permeabilization of Dual-Targeting Antibacterial Compounds
Source: Antibiotics (Basel). 2022 Jul 19;11(7):970. doi: 10.3390/antibiotics11070970 (PMC9312261; doi:10.3390/antibiotics11070970)
Supplement: Supplementary file 1 [file antibiotics-11-00970-s001.zip]

Archive with 1 entries (1 files):
- antibiotics-1813496-supplementary.pdf
